# Supplementary material for: ERBB3 Promotes Malignant Behaviors of Endometrial Cancer Cells with Involvement of the Ras-ERK/MAPK Signaling Pathway
Source: Cancers (Basel). 2026 May 28;18(11):1765. doi: 10.3390/cancers18111765 (PMC13255631; doi:10.3390/cancers18111765)
Supplement: Supplementary file 1 [file cancers-18-01765-s001.zip]

Archive with 1 entries (1 files):
- cancers-4281439-supplementary.pdf
